# Supplementary material for: Is an artificial limb embodied as a hand? Brain decoding in prosthetic limb users
Source: PLoS Biol. 2020 Jun 8;18(6):e3000729. doi: 10.1371/journal.pbio.3000729 (PMC7302856; doi:10.1371/journal.pbio.3000729)
Supplement: S1 Table — This table was taken from the supplementary material of van den Heiligenberg and colleagues, 2018, using the same controls cohort. (XLSX) [file pbio.3000729.s002.xlsx]

## Sheet: Sheet1
	Subject	Gender	Age	Non-Dominant
				Hand Side
	PC01	F	70	Left
	PC02	F	49	Left
	PC03	M	27	Left
	PC04	F	36	Left
	PC05	F	24	Left
	PC06	M	25	Right
	PC07	F	52	Left
	PC08	F	43	Left
	PC09	M	27	Left
	PC10	F	38	Left
	PC11	M	52	Right
	PC12	M	47	Left
	PC13	M	41	Right
	PC14	M	49	Left
	PC15	M	28	Right
	PC16	F	32	Left
	PC17	F	42	Right
	PC18	M	31	Left
	PC19	M	44	Right
	PC20	F	40	Left
	PC21	M	52	Right
	PC22	F	62	Left
	PC23	F	25	Left
	PC24	M	64	Right
	Supplementary Table S1. Control participants demographics. This table was taken from the supplementary material of van den Heiligenberg et al., 2018 using the same controls cohort
