# Supplementary material for: Is an artificial limb embodied as a hand? Brain decoding in prosthetic limb users
Source: PLoS Biol. 2020 Jun 8;18(6):e3000729. doi: 10.1371/journal.pbio.3000729 (PMC7302856; doi:10.1371/journal.pbio.3000729)
Supplement: S2 Table — Group comparison of average activity levels between controls and prosthesis users within the visual body-selective ROI. Results are shown for both the bilateral ROI (500 voxels) and for each hemisphere separately (250 voxels each). ROI, region of interest (XLSX) [file pbio.3000729.s003.xlsx]

## Sheet: Sheet1
		Bilateral ROI	Left ROI	Right ROI
	Hands	t(54) =-.91,	t(54) =-.92,	t(54) =-.81,
		p=.365	p=.36	p=.42
	Tools	t(54) =.03,	t(54) =.32,	t(54) =.-14,
		p=.975	p=.75	p=.89
	Active Prosthesis	t(54) =-1.2,	t(54) =-.97,	t(54) =-1.24, p=.22
		p=.24	p=.34
	Cosmetic Prosthesis	t(54) =-.29,	t(54) =-.38,	t(54) =-.13,
		p=.77	p=.70	p=.90
	Supplementary Table S2. Group Comparison of average activity levels between controls and prosthesis-users within the visual body-selective region of interest. Results are shown for both the bilateral ROI (500 voxels) and for each hemisphere separately (250 voxels each)
