# Supplementary material for: Is an artificial limb embodied as a hand? Brain decoding in prosthetic limb users
Source: PLoS Biol. 2020 Jun 8;18(6):e3000729. doi: 10.1371/journal.pbio.3000729 (PMC7302856; doi:10.1371/journal.pbio.3000729)
Supplement: S3 Table — A summary table for analyses of hand-similarity index and prosthesis-cluster index: group comparisons (controls versus prosthesis users) and correlation with prosthesis usage. Including the results reported in the paper (bilateral ROI), results within the same ROI with the raw indices without controlling for the hand-tool distance (bilateral ROI raw), and for the results of the indices for each hemisphere separately. ROI, region of interest (XLSX) [file pbio.3000729.s004.xlsx]

## Sheet: Sheet1
		Bilateral ROI	Bilateral ROI Raw	Left ROI	Right ROI
	Hand-Similarity index
	Group comparison	t(54)=0.47, p=0.64	t(54)=0.46, p=0.65	t(54)=-0.46, p=0.65	t(54)=0.54, p=0.59
	Correlation with usage	r(30)=-0.03, p=0.85	r(30)=-0.02, p=0.91	r(30)=-0.05, p=0.80	r(30)=-0.02, p=0.91
	Pearson’s R
	Prosthesis-Cluster index
	Group comparison	t(54)=-2.55, p=0.01	t(54)=-2.55, p=0.01	t(54)=-2.66, p=0.01	t(54)=-2.25, p=0.03
	Correlation with usage	r(30)=0.43, p=0.01	r(30)=0.42, p=0.02	r(30)=0.30, p=0.10	r(30)=0.43, p=0.02
	Pearson’s R
	Supplementary Table S3. A summary table for analyses of hand-similarity index and prosthesis-cluster index: group comparisons (controls vs. prosthesis users) and correlation with prosthesis usage. Including the results reported in the paper (bilateral ROI), results within the same ROI with the raw indices without controlling for the hand-tool distance (bilateral ROI raw), and for the results of t…
